# Supplementary material for: Counting cells in motion by quantitative real-time magnetic particle imaging
Source: Sci Rep. 2024 Feb 21;14:4253. doi: 10.1038/s41598-024-54784-5 (PMC10879211; doi:10.1038/s41598-024-54784-5)
Supplement: Supplementary file 4 — Supplementary Videos. [file 41598_2024_54784_MOESM4_ESM.zip]

Archive with 3 entries (3 files):
- video-celltracking/RES.mp4
- video-celltracking/SynC30.mp4
- video-celltracking/SYNP50.mp4
